# Supplementary material for: Mucormycosis: A 14-Year Retrospective Study from a Tertiary Care Center in Lebanon
Source: J Fungi (Basel). 2023 Aug 3;9(8):824. doi: 10.3390/jof9080824 (PMC10456049; doi:10.3390/jof9080824)
Supplement: Supplementary file 1 [file jof-09-00824-s001.zip]

Archive with 1 entries (1 files):
- jof-2515817-supplementary.pdf
